# Supplementary material for: Health Literacy Gaps Across Language Groups: A Population-Based Assessment in Alto Adige/South Tyrol, Italy
Source: Eur J Investig Health Psychol Educ. 2025 Aug 9;15(8):153. doi: 10.3390/ejihpe15080153 (PMC12386081; doi:10.3390/ejihpe15080153)
Supplement: Supplementary file 1 [file ejihpe-15-00153-s001.zip]

Archive with 1 entries (1 files):
- ejihpe-3753663-supplementary.pdf
